# Supplementary material for: Promoting Effects of Urinary Proteins from Stone Formers and Influence of Their Physicochemical Properties on Calcium Oxalate Kidney Stone Formation
Source: Comput Struct Biotechnol J. 2026 May 14;35(1):0094. doi: 10.34133/csbj.0094 (PMC13172586; doi:10.34133/csbj.0094)
Supplement: Supplementary 1 — Supplementary Methods Table S1 [file csbj.0094.f1.zip]

Archive with 2 entries (2 files):
- SFurine_GigaQ2_SupplMethods_R1.pdf
- SFurine_GigaQ2_SupplTableS1_R1.pdf
